# Supplementary material for: Besnoitia tarandi in Canadian woodland caribou – Isolation, characterization and suitability for serological tests
Source: Int J Parasitol Parasites Wildl. 2018 Nov 27;8:1–9. doi: 10.1016/j.ijppaw.2018.11.005 (PMC6280010; doi:10.1016/j.ijppaw.2018.11.005)
Supplement: Supplementary data [file mmc2.xml]

<?xml version="1.0" encoding="UTF-8" standalone="no"?><data:data><datasets><author>gereon.schares@fli.de</author><type>0</type><dataset><value>1</value><reason>Data will be made available on request</reason><comments/></dataset></datasets></data:data>
